# Supplementary material for: Ustilago maydis Metabolic Characterization and Growth Quantification with a Genome-Scale Metabolic Model
Source: J Fungi (Basel). 2022 May 20;8(5):524. doi: 10.3390/jof8050524 (PMC9147497; doi:10.3390/jof8050524)
Supplement: Supplementary file 1 [file jof-08-00524-s001.zip]

Archive with 13 entries (13 files):
- iUma22.xml
- Suppl_10_iUma22-Unique.html
- Suppl_11_Shared.html
- Suppl_12_Pan-Unique.html
- Suppl_1_Uma-composition_Liebal22.xlsx
- Suppl_2_Matlab-LinearProgramm_Liebal22.mat
- Suppl_3_Memote-iUma22_Liebal22.html
- Suppl_4_iUma22-FROG.zip
- Suppl_5_PM1-Biolog_Liebal22.xlsx
- Suppl_6_PM2A-Biolog_Liebal22.xlsx
- Suppl_7_BiologPlateSubs.pdf
- Suppl_8_Biolog-Add-Reactions.xls
- Suppl_9_GrowthRates.xlsx
