# Supplementary material for: Ustilago maydis Metabolic Characterization and Growth Quantification with a Genome-Scale Metabolic Model
Source: J Fungi (Basel). 2022 May 20;8(5):524. doi: 10.3390/jof8050524 (PMC9147497; doi:10.3390/jof8050524)
Supplement: Supplementary file 1 [file jof-08-00524-s001.zip › Suppl_8_Biolog-Add-Reactions.xls]

## Sheet: Reactions
ID	name	lower_bound	upper_bound	biocyc	brenda	reaction
NAGK	N-Acetylglucosamin kinase	0	1000	N-ACETYLGLUCOSAMINE-KINASE-RXN	2.7.1.59	acgam_c + atp_c --> acgam6p_c + adp_c + h_c
NAGDA	N-Acetylglucosamin6P deacetylase	0	1000	NAG6PDEACET-RXN	3.5.1.25	acgam6p_c + h2o_c --> gam6p_c + ac_c
LDH	Lactate dehydrogenase	-1000	1000			pyr_c + nadh_c + h_c <=> lac__L_c + nad_c
FUCI	L-Fucose isomerase	0	1000	FUCISOM-RXN	5.3.1.25	fuc__L_c --> fcl_c
FUCK	L-Fuculose Kinase	0	1000	FUCULOKIN-RXN	2.7.1.51	fcl_c + atp_c --> fcl1p_c + adp_c + h_c
F1PALD	L-Fuculose-1P Aldolase	0	1000	FUCPALDOL-RXN	4.1.2.17	fcl1p_c --> dhap_c + lald__L_c
RmnIK	L-Rhamnose combined isomerase and kinase reaction	0	1000			rmn_c + atp_c --> rmnose1p_c + adp_c + h_c
RMNTrans	Rhamnose H symport c<->e	-1000	1000			rmn_e + h_e <=> rmn_c + h_c
RMN1PALD	L-Rhamnulose-1P Aldolase	0	1000	RHAMNULPALDOL-RXN	4.1.2.19	rmnose1p_c --> dhap_c + lald__L_c
INOSTDEH	Scyllo-Inositol dehydrogenase	0	1000	MYO-INOSITOL-2-DEHYDROGENASE-RXN	1.1.1.18	inost_c + nad_c --> sinose_c + nadh_c + h_c
PSEUDOINOSTDEG	Pseudoreaction inositol degradation	0	1000			sinose_c + nad_c --> 5dh2doglcn_c + h_c
XGLCNKIN	5-dehydro-2-deoxy-D-gluconate kinase	0	1000	5-DEHYDRO-2-DEOXYGLUCONOKINASE-RXN	2.7.1.92	5dh2doglcn_c + atp_c --> xglcn6p_c + adp_c + h_c
XGLCNPALD	5-dehydro-2-deoxy-D-gluconate 6-phosphate aldolase	-1000	1000	4.1.2.29-RXN	4.2.1.29	xglcn6p_c <=> msa_c + dhap_c
ALD1EPI	Aldose1P Epimerase	0	1000	ALDOSE-1-EPIMERASE-RXN	5.1.3.3	glc_A_c --> glc__D_c
GALASE	Galactosidase	0	1000	BETAGALACTOSID-RXN	3.2.1.108	lcts_c + h2o_c --> glc__D_c + gal_bD_c
LACZ	Galactosidase	0	1000	BETAGALACTOSID-RXN	3.2.1.108	lctls_c + h2o_c --> glc__D_c + gal_bD_c
MAGLCASE	Methyl-a-D-Glucosidase	0	1000	3.2.1.21-RXN	3.2.1.21	madg_c + h2o_c --> glc__D_c + meoh_c
AlaGlyPEPASE	Ala-Gly Peptidase	0	1000	RXN0-6977	3.4.13.18	L_alagly_c + h2o_c --> ala_c + gly_c
GlyGluPEPASE	Gly-Glu Peptidase	0	1000	RXN0-6977	3.4.13.18	gly_glu__L_c + h2o_c --> glu_c + gly_c
GlyProPEPASE	Gly-Pro Peptidase	0	1000	RXN0-6977	3.4.13.18	gly_pro__L_c + h2o_c --> pro_c + gly_c
MESUCHYD	Monomethyl succinate hydrolase	0	1000			mesuc_c + h2o_c --> succ_c + meoh_c + h_c
MEPYRHYD	methyl pyruvate hydrolase	0	1000			mepyr_c + h2o_c --> pyr_c + meoh_c + h_c
MELACASE	Methyl lactate esterase	0	1000		3.1.1.x	melac_c + h2o_c --> lac__D_c + meoh_c + h_c
THRALD	Threonine Aldolase	0	1000	THREONINE-ALDOLASE-RXN	4.0.2.5	thr__L_c --> acald_c + gly_c
Trans_DARA	Transport D-arabinose	0	1000			arab__D_e --> D-arabinofuranose_c
DARALACTONASE	D-arabinol lactonase	0	1000	D-ARABINONOLACTONASE-RXN	3.1.1.30	CPD-356_c + h2o_c --> aranate__D_c + h_c
Pseudo:ARANATEDEHYDRO	Pseudo: D-arabinate dehydrogeanse 4.2.1.5 + 4.2.1.141	0	1000			aranate__D_c --> h2o_c + 2oxopent_c
DOPDEHYD	2,5-dioxopentanoate dehydrogenase	0	1000	25-DIOXOVALERATE-DEHYDROGENASE-RXN	1.2.1.26	2oxopent_c + nadp_c + h2o_c--> akg_c + nadph_c + 2 h_c
CATDIOXASE	Catechol dioxygenase	0	1000	CATECHOL-12-DIOXYGENASE-RXN	1.13.11.1	catechol_c + o2_c --> ccmuc_c + h_c
MUCISO	Muconate cycloisomerase	0	1000	MUCONATE-CYCLOISOMERASE-RXN	5.5.1.1	ccmuc_c + h_c --> muclac_c
MUCHYD	Pseudo muconolactone hydrolase, 5.3.3.4 + 3.1.1.24	0	1000			muclac_c + h2o_c --> 3oxoadp_c + h_c
KADPSUCCOA	Ketoadipate:succinyl CoA transferase	0	1000	3-OXOADIPATE-COA-TRANSFERASE-RXN	2.8.3.6	3oxoadp_c + succoa_c --> oxadpcoa_c + succ_c
FUCEPI	PSEUDO: Fucose epimerase	0	1000			fuc__D_c --> fuc__L_c
PALASE	PSEUDO: Palatinose glucosidase	0	1000			pala_c + h2o_c --> glc__D_c + fru_c
TRANS_PAL	Transport: Palatinose	0	1000	3.6.3.18-RXN	7.5.2.2	pala_e + atp_c + h2o_c --> pala_c + adp_c + pi_c + h_c
MELASE	PSEUDO: Melizitose glucosidase	0	1000			mlzt_c + h2o_c --> pala_c + glc__D_c
TRANS_MEL	Transport: Melizitose	0	1000	3.6.3.18-RXN	7.5.2.2	mlzt_e + atp_c + h2o_c --> mlzt_c + adp_c + pi_c + h_c
MALTITASE	PSEUDO: Maltitose glucosidase	0	1000			malti_c + h2o_c --> glc__D_c + sbt__D_c
TURANASE	PSEUDO: Turanose glucosidase	0	1000			tur_c + h2o_c --> glc__D_c + fru_c
3HBDEH	3(b)-Hydroxybutyrate dehydrogenase	0	1000			3hb_c + nad_c --> acac_c + nadh_c + h_c
SUCCAMHYDR	Succinamate dehydrogenase	0	1000	RXN-20069	3.5.1.3/131	succam_c + h2o_c --> succ_c + nh4_c
LALAAMIDDEAM	Hypothetical: L-alanineamid deaminase	0	1000			alaam__L_c + h2o_c --> ala__L_c + nh4_c
3MOPDECARB	3MOP decarboxylase	0	1000	4.1.1.72-RXN	4.1.1.71	3mop_c + h_c --> 2mbal_c + co2_c
